# Supplementary material for: Subjectively and objectively assessed social and physical environmental correlates of preschoolers’ accelerometer-based physical activity
Source: Int J Behav Nutr Phys Act. 2017 Nov 6;14:153. doi: 10.1186/s12966-017-0577-9 (PMC5674851; doi:10.1186/s12966-017-0577-9)
Supplement: Supplementary file 1 — Table S1. Sample characteristics of the subsample included in the final models and the subsample excluded from the final models due to incomplete data. (XLSX 35 kb) [file 12966_2017_577_MOESM1_ESM.xlsx]

## Sheet: Blatt1
Additional Table A1: Sample characteristics of the subsample included in the final models and the subsample excluded from the final models due to incomplete data
		Weekends					Weekday afternoons
		Subsample included in final models	Subsample excluded due to incomplete data	Observations with data among subsample excluded from final models	p-value		Subsample included in final models	Subsample excluded due to incomplete data	Observations with data among subsample excluded from final models	p-value
		n = 735/N=52					n = 474/N=50
	Dependent variables
	MVPA, minutes/weekend day or weekday afternoonb	32.55 ± 20.55	26.00 ± 21.53	78	< 0.001		20.76 ± 12.77	18.85 ± 12.24	36	0.16
	TPA, counts/15 secondsb	31.65 ± 13.45	28.21 ± 12.68	78	0.14		32.40 ± 12.67	31.17 ± 12.17	36	0.007
1	Demographic and biological potential correlates
	Age of child, monthsb	57.76 ± 8.73	56.66 ± 9.33	388	0.06		57.28 ± 9.02	55.86 ± 9.18	127	0.67
	Femalea	365 (49.7)	168 (43.3)	388	0.04		238 (50.2)	52 (40.9)	127	0.12
	BMI, kg/m2b	15.26 ± 1.61	15.36 ± 1.39	283	0.19		15.19 ± 1.63	15.11 ± 1.20	105	0.01
	Migration backgrounda	238 (32.4)	111 (44.6)	249	0.001		140 (29.5)	44 (40.4)	109	< 0.001
	SESa			245	0.02				107	0.003
	1 (= lowest level)	78 (10.6)	43 (17.6)				38 (8.0)	18 (16.8)
	2	319 (43.4)	104 (42.5)				210 (44.3)	43 (40.2)
	3 (= highest level)	338 (46.0)	98 (40.0)				226 (47.7)	46 (43.0)
2	Behavioral attributes and skills
	Participation in organized sportsa			264	0.02				121	0.003
	never	223 (30.3)	107 (40.5)				133 (28.1)	46 (38.0)
	1 hr/wk	344 (46.8)	102 (38.6)				224 (47.3)	58 (47.9)
	≥ 2 hrs/wk	168 (22.9)	55 (20.8)				117 (24.7)	17 (14.1)
	Screen timea			267	0.36				123	0.003
	< 0.5 hrs/day	301 (40.9)	99 (37.1)				206 (43.5)	50 (40.7)
	0.5 - 2 hrs/day	409 (55.6)	156 (58.4)				257 (54.2)	68 (55.3)
	> 2 hrs/day	25 (3.4)	12 (4.5)				11 (2.3)	5 (4.1)
3	Social and cultural potential correlates
	Parental leisure-time PAa			274	0.002				127	0.006
	1 (= lowest level)	35 (4.7)	31 (11.3)				22 (4.6)	11 (8.7)
	2	183 (24.9)	75 (27.4)				111 (23.4)	36 (28.4)
	3 (= highest level)	517 (70.3)	168 (61.3)				341 (71.9)	80 (63.0)
	Parental active transportationa			275	0.75				128	0.98
	1 (= lowest level)	188 (25.6)	76 (27.7)				118 (24.9)	35 (27.4)
	2	271 (36.9)	106 (38.6)				183 (38.6)	52 (40.6)
	3	187 (25.4)	45 (16.4)				117 (24.7)	20 (15.6)
	4	18 (2.5)	8 (2.9)				14 (3.0)	4 (3.1)
	5 (= highest level)	71 (9.7)	40 (14.6)				42 (8.9)	17 (13.3)
	Frequency of joint outdoor tripsa			269	0.51				124	< 0.001
	≤ 2/month	202 (27.5)	95 (35.3)				112 (23.7)	41 (33.1)
	3 - 8/month	483 (65.7)	145 (53.9)				327 (69.0)	69 (55.7)
	≥ 9/month	50 (6.8)	29 (10.8)				35 (7.4)	14 (11.3)
	Single parenta	45 (6.1)	21 (8.6)	245	0.19		25 (5.3)	5 (4.7)	107	0.08
	Parent at homea	678 (92.2)	209 (88.9)	235	0.11		455 (96.0)	99 (96.1)	103	< 0.001
	Availability of playmatesa	648 (88.2)	235 (88.4)	266	0.94		416 (87.8)	104 (85.3)	122	0.68
	Community-level SESb	0.21 ± 0.84	0.42 ± 1.03	398	0.002		0.33 ± 0.86	0.59 ± 1.01	128	0.008
4	Physical environmental potential correlates
	Distance to infrastructurea			249	0.40				110	0.61
	1 (= lowest level)	146 (19.9)	41 (16.5)				81 (17.1)	15 (13.6)
	2	240 (32.7)	89 (35.7)				159 (33.5)	45 (40.9)
	3	186 (25.3)	59 (23.7)				137 (28.9)	21 (19.1)
	4	86 (11.7)	25 (10.0)				50 (10.6)	17 (15.5)
	5 (= highest level)	77 (10.5)	35 (14.1)				47 (9.9)	12 (10.9)
	Playabilitya			277	0.002				128	0.003
	1 (= lowest level)	27 (3.7)	25 (9.0)				15 (3.2)	9 (7.1)
	2	76 (10.3)	30 (10.8)				43 (9.1)	14 (10.9)
	3	180 (24.5)	77 (27.8)				117 (24.7)	38 (29.7)
	4 (= highest level)	452 (61.5)	145 (52.4)				299 (63.1)	67 (52.3)
	Access to private gardena	586 (79.7)	190 (76.3)	249	0.25		375 (79.1)	92 (83.6)	110	0.85
	Dog in familya	75 (10.2)	21 (8.5)	246	0.45		47 (9.9)	9 (8.4)	107	0.90
	Parental perception of traffic safety in the neighborhooda	470 (64.0)	142 (59.7)	238	0.24		300 (63.3)	63 (60.6)	104	0.81
	Urban preschool locationa	192 (26.1)	106 (27.3)	389	0.68		121 (25.5)	41 (32.0)	128	0.52
	Community-level proportion of forest, %b	30.56 ± 13.63	27.98 ± 12.91	398	0.002		31.14 ± 13.84	26.85 ± 12.99	128	0.002
	Community-level proportion of recreational area, %b	1.75 ± 1.54	1.93 ± 1.61	398	0.009		1.87 ± 1.59	2.11 ± 1.67	128	0.21
	Community-level proportion of settlement area, %b	24.49 ± 12.02	27.07 ± 12.47	398	< 0.001		24.98 ± 11.93	27.53 ± 11.86	128	0.35
	Warm season (Mar-Sept)a	325 (44.2)	156 (40.1)	389	0.19		211 (44.5)	47 (36.7)	128	0.32
	Values are an (%), bmean ± SD. For ease of display, categories of ordinal variables were merged (if available, based on national recommendations [82]) and hence do not match with the categories as used in the multilevel models (Table 3). Due to rounding errors percentages do not always add up to 100 %. All reported p-values were calculated by Wilcoxon rank-sum tests or Chi2-tests and are two-side…
	BMI, body mass index; MVPA, moderate-to-vigorous physical activity; n, number of children in the respective sample; N, number of preschools in the respective sample; PA, physical activity; SES, socioeconomic status; TPA, total physical activity.
